# Supplementary material for: The Role of Alternative Oxidase in the Interplay between Nitric Oxide, Reactive Oxygen Species, and Ethylene in Tobacco (Nicotiana tabacum L.) Plants Incubated under Normoxic and Hypoxic Conditions
Source: Int J Mol Sci. 2022 Jun 28;23(13):7153. doi: 10.3390/ijms23137153 (PMC9266549; doi:10.3390/ijms23137153)
Supplement: Supplementary file 1 [file ijms-23-07153-s001.zip]

Archive with 1 entries (1 files):
- ijms-1796626-supplementary.pdf
